# Supplementary material for: Effect of gestational oily fish intake on the risk of allergy in children may be influenced by FADS1/2, ELOVL5 expression and DNA methylation
Source: Genes Nutr. 2019 Jun 18;14:20. doi: 10.1186/s12263-019-0644-8 (PMC6582528; doi:10.1186/s12263-019-0644-8)
Supplement: Supplementary file 1 — Association of wheeze and eczema with cord blood DNA methylation. (XLSX 9 kb) [file 12263_2019_644_MOESM1_ESM.xlsx]

## Sheet: Additional file 1
Additional file 1: Association of wheeze and eczema with cord blood DNA methylation
Loci	CpG	Wheeze ever		P value	Eczema ever		P value
		No (n=112)	Yes (n=28)		No (n=115)	Yes (n=26)
FADS1	cg00786201	0.818±0.009	0.798±0.107	0.341	0.082±0.010	0.078±0.008	0.033
FADS1	cg25448062	0.868±0.016	0.872±0.018	0.454	0.870±0.017	0.864±0.011	0.03
FADS2	cg01400685	0.790±0.027	0.775±0.033	0.019	0.786±0.029	0.789±0.284	0.682
ELOVL5	cg18564099	0.062±0.009	0.063±0.009	0.542	0.062±0.009	0.065±0.006	0.046
P values were calculated using Mann-Whitney U test.
