# Supplementary material for: Effect of gestational oily fish intake on the risk of allergy in children may be influenced by FADS1/2, ELOVL5 expression and DNA methylation
Source: Genes Nutr. 2019 Jun 18;14:20. doi: 10.1186/s12263-019-0644-8 (PMC6582528; doi:10.1186/s12263-019-0644-8)
Supplement: Supplementary file 2 — Genotype-dependent methylation. (XLSX 9 kb) [file 12263_2019_644_MOESM2_ESM.xlsx]

## Sheet: Additional file 2
Additional file 2: Genotype-dependent methylation
Gene	CpG	FADS cluster			ELOVL5
		rs174537	rs174556	rs174575	rs2397142
FADS1	cg00786201	0.845	0.836	0.714	NA
FADS2	cg01400685	0.101	0.022	0.014	NA
FADS1	cg12517394	0.451	0.705	0.447	NA
FADS1	cg25448062	0.49	0.964	0.152	NA
ELOVL5	cg11748354	NA	NA	NA	<0.001
ELOVL5	cg18564099	NA	NA	NA	0.533
ELOVL5	cg24524396	NA	NA	NA	0.036
NA, not applicable. P values were calculated by Kruskal-Wallis test.
