# Supplementary material for: Effect of gestational oily fish intake on the risk of allergy in children may be influenced by FADS1/2, ELOVL5 expression and DNA methylation
Source: Genes Nutr. 2019 Jun 18;14:20. doi: 10.1186/s12263-019-0644-8 (PMC6582528; doi:10.1186/s12263-019-0644-8)
Supplement: Supplementary file 3 — Change in relative mRNA expression compared to change in the methylation status of FADS1 methylation cg12517394. (XLSX 8 kb) [file 12263_2019_644_MOESM3_ESM.xlsx]

## Sheet: Additional file 3
Additional file 3: Change in relative mRNA expression compared to change in the methylation status of FADS1 methylation, cg12517394
Loci	CpG ID	FADS1 mRNA		FADS2 mRNA		Intergenic
		Spearman coefficient	P value	Spearman coefficient	P value	Spearman coefficient	P value
FADS1	cg12517394	0.184	0.021	0.012	0.885	0.011	0.894
Spearman’s correlation test was applied.
