# Supplementary material for: Effect of gestational oily fish intake on the risk of allergy in children may be influenced by FADS1/2, ELOVL5 expression and DNA methylation
Source: Genes Nutr. 2019 Jun 18;14:20. doi: 10.1186/s12263-019-0644-8 (PMC6582528; doi:10.1186/s12263-019-0644-8)
Supplement: Supplementary file 4 — Gene expression according to the FADS genotypes. (XLSX 9 kb) [file 12263_2019_644_MOESM4_ESM.xlsx]

## Sheet: Additional file 4
Additional file 4: Genes expression according to the FADS genotypes
	rs174537			P value	rs174556			P value	rs174575			P value
	GG (n=44)	GT (n=47)	TT (n=12)		CC (n=48)	CT (n=43)	TT (n=7)		CC (n=55)	CG (n=40)	GG (n=8)
FADS1 mRNA	6.71±0.43	6.96±0.40	6.91±0.34	0.017	6.72±0.42	6.99±0.41	6.99±0.25	0.006	6.75±0.48	6.95±0.33	6.99±0.19	0.024
FADS2 mRNA	12.03±0.78	12.28±0.88	12.29±0.98	0.284	12.00±0.77	12.37±0.91	11.95±0.73	0.067	12.10±0.86	12.25±0.78	12.36±1.14	0.699
Intergenic mRNA	8.57±0.55	8.73±0.66	8.50±0.71	0.374	8.55±0.54	8.80±0.68	8.20±0.63	0.032	8.62±0.65	8.67±0.55	8.59±0.82	0.893
P values were calculated by Kruskal-Wallis test.
